# Supplementary material for: Purification and Characterization of a Fibrinolytic Enzyme from Marine Bacillus velezensis Z01 and Assessment of Its Therapeutic Efficacy In Vivo
Source: Microorganisms. 2022 Apr 20;10(5):843. doi: 10.3390/microorganisms10050843 (PMC9145925; doi:10.3390/microorganisms10050843)
Supplement: Supplementary file 1 [file microorganisms-10-00843-s001.zip]

Archive with 1 entries (1 files):
- microorganisms-1665759-supplementary.pdf
